# Supplementary material for: A genome-wide association study of neutrophil count in individuals associated to an African continental ancestry group facilitates studies of malaria pathogenesis
Source: Hum Genomics. 2024 Mar 15;18:26. doi: 10.1186/s40246-024-00585-w (PMC10941368; doi:10.1186/s40246-024-00585-w)
Supplement: Supplementary file 3 — Additional file 3. Supplementary Tables ST1–ST12. [file 40246_2024_585_MOESM3_ESM.xlsx]

## Sheet: ST1
Description of MalariaGEN cases and controls by country. https://doi.org/10.1038/s41467-019-13480-z
Country	Cases	Controls	Total
Gambia	2,461	2,518	4,979
Mali	259	163	422
Burkina Faso	711	583	1,294
Ghana	391	315	706
Nigeria	112	21	133
Cameroon	583	634	1,217
Malawi	1,161	1,310	2,471
Tanzania	410	388	798
Kenya	1,529	1,539	3,068
TOTAL	7,617	7,471	15,088

## Sheet: ST2
Description of GWAS sample
Characteristic	N = 5,9761
Neutrophil count (10^9 cells/Litre)	2.9 (1.2)
Genetic sex
Female	3,399 / 5,976 (57%)
Male	2,577 / 5,976 (43%)
Age (years)	51.8 (8.1)
BMI (kg/m^2)	29.8 (5.3)
Missing	100
K-means cluster
K1	519 / 5,976 (8.7%)
K2	1,142 / 5,976 (19%)
K3	1,150 / 5,976 (19%)
K4	967 / 5,976 (16%)
K5	1,174 / 5,976 (20%)
K6	841 / 5,976 (14%)
K7	183 / 5,976 (3.1%)
1Mean (SD); n / N (%)

## Sheet: ST3
Detailed descriptive statistics.
Characteristic	N = 5,9761
Neutrophil count (10^9 cells/Litre)	2.9 (1.2)
Genetic sex
Female	3,399 / 5,976 (57%)
Male	2,577 / 5,976 (43%)
Menopause status
Male	2,600 / 5,976 (44%)
Prefer not answer	45 / 5,976 (0.8%)
No	1,279 / 5,976 (21%)
Hysterectomy	365 / 5,976 (6.1%)
Not sure - other	208 / 5,976 (3.5%)
Yes	1,479 / 5,976 (25%)
Age (years)	51.8 (8.1)
BMI (kg/m^2)	29.8 (5.3)
Missing	100
Smoking status
Prefer not to answer	57 / 5,937 (1.0%)
Never	4,361 / 5,937 (73%)
Previous	897 / 5,937 (15%)
Current	622 / 5,937 (10%)
Missing	39
Alcohol drinker status
Prefer not to answer	50 / 5,937 (0.8%)
Never	1,112 / 5,937 (19%)
Previous	349 / 5,937 (5.9%)
Current	4,426 / 5,937 (75%)
Missing	39
K-means cluster
K1	519 / 5,976 (8.7%)
K2	1,142 / 5,976 (19%)
K3	1,150 / 5,976 (19%)
K4	967 / 5,976 (16%)
K5	1,174 / 5,976 (20%)
K6	841 / 5,976 (14%)
K7	183 / 5,976 (3.1%)
1Mean (SD); n / N (%)

## Sheet: ST4
Comparison between main BOLT-LMM and BOLT-LMM with additional covariates.
SNP	CHR	BP (GRCh37)	BETA.BOLT	SE.BOLT	P.BOLT	BETA.BOLT.sensitivity	SE.BOLT.sensitivity	P.BOLT.sensitivity
rs28734019	1	90800573	-0.652746	0.117655	2.9e-08	-0.69859	0.123192	1.4e-08
rs12747038	1	146651428	-0.218879	0.0371695	3.9e-09	-0.24347	0.0401623	1.3e-09
rs2814778	1	159174683	0.430613	0.0217419	2.7e-87	0.486333	0.024097	1.4e-90
rs183362544	2	97045902	0.613068	0.107738	1.3e-08	0.631182	0.12333	3.1e-07
rs144109344	2	136787730	-0.119937	0.0190591	3.1e-10	-0.132231	0.020852	2.3e-10
rs557482905	5	80629499	0.553815	0.0951125	5.8e-09	0.590359	0.101473	6e-09
rs527921556	6	160605701	0.402858	0.0686833	4.5e-09	0.47646	0.0740654	1.3e-10
rs10096834	8	116281087	0.0389587	0.00697086	2.3e-08	0.0431705	0.00763967	1.6e-08
rs140048432	9	17700893	-0.330513	0.0578548	1.1e-08	-0.346885	0.0634963	4.7e-08
rs530475031	12	48810860	0.733229	0.123796	3.2e-09	0.839188	0.133586	3.3e-10
rs558204720	16	59472815	0.524065	0.0928604	1.7e-08	0.547192	0.102214	8.6e-08
rs138163369	18	6492075	0.525521	0.0963463	4.9e-08	0.591163	0.106257	2.6e-08

## Sheet: ST5
Association between excluded variable data and neutrophil count.
Exposure	Outcome	Type	BETA	SE	P-value	N
Body mass index	log_nc	Missing	0.0400811	0.0379307	0.290695	100
UN region of birth	log_nc	Missing	0.00455152	0.0323966	0.888275	138
Alcohol drinker status	log_nc	Missing	-0.062397	0.0604314	0.301867	39
Alcohol drinker status	log_nc	Prefer not answer	-0.0169938	0.0534211	0.750412	50
Height	log_nc	Missing	0.00173824	0.0395223	0.964921	92
Menopause	log_nc	Missing	-0.0939195	0.0785704	0.231996	23
Menopause	log_nc	Not sure	0.0472394	0.026546	0.0752042	208
Menopause	log_nc	Prefer not answer	0.0454086	0.0562794	0.41979	45
Smoking status	log_nc	Missing	-0.0619907	0.0604306	0.30502	39
Smoking status	log_nc	Prefer not answer	0.0274151	0.0500624	0.583975	57
Townsend Depravation Index	log_nc	Missing	-0.0463682	0.0972431	0.633502	15
Weight	log_nc	Missing	0.0186667	0.0401719	0.642184	89

## Sheet: ST6
GCTA-COJO independent SNPs between all three GWAS.
SNP	Shared by	BETA.BOLT	P.BOLT	P.META-WOD	P.META-WD
rs12747038	BOLT	-0.218879	3.9e-09	9.30973e-06	0.00290611
rs138163369	META-WD|META-WOD	0.525521	4.9e-08	2.27911e-08	1.21954e-08
rs140048432	BOLT	-0.330513	1.1e-08	9.77605e-07	3.55933e-07
rs144109344	BOLT	-0.119937	3.1e-10	1.46911e-06	9.45029e-07
rs183362544	BOLT	0.613068	1.3e-08	2.25766e-05	1.3943e-05
rs186218882	META-WD	0.548863	1.5e-06	6.80207e-08	1.90696e-08
rs2814778	BOLT|META-WOD	0.430613	2.7e-87	3.52993e-60	0.999999
rs28734019	BOLT	-0.652746	2.9e-08	9.56521e-07	1.11171e-06
rs527921556	BOLT	0.402858	4.5e-09	6.92374e-08	1.17115e-07
rs530475031	BOLT	0.733229	3.2e-09	1.07089e-05	8.435e-06
rs557482905	BOLT	0.553815	5.8e-09	3.03123e-07	2.82855e-06
rs558204720	BOLT	0.524065	1.7e-08	5.21774e-06	2.13831e-05
rs570518709	META-WD|META-WOD	0.734713	8.1e-08	1.06686e-09	3.03389e-09

## Sheet: ST7
Independent (r2=0.1) SNPs in GWAS Catalog.
SNP	CHR	BP (GRCh37)	PMID	First.Author	Date	Trait	MappedGene	Strongest SNP	P.Author
rs11581802	1	152887412	34187551	McCartney DL	2021-06-29	DNA methylation-estimated granulocyte proportions	IVL - LINC01527	rs61815701	2e-08
rs11584009	1	153081204	32888493	Chen MH	2020-09-01	Monocyte count	SPRR2E - SPRR2F	rs11584009	1e-10
rs9330298	1	153628645	32888493	Chen MH	2020-09-01	Monocyte count	CHTOP - SNAPIN	rs75348188	4e-10
rs11582072	1	155273869	34187551	McCartney DL	2021-06-29	DNA methylation-estimated granulocyte proportions	PKLR - FDPS	rs4971072	9e-19
rs12134456	1	155722506	31152163	Wuttke M	2019-05-31	Blood urea nitrogen levels	GON4L	rs12134456	2e-22
rs12134456	1	155722506	31676860	Zhao B	2019-11-01	Brain region volumes	GON4L	rs12134456	3e-08
rs12134456	1	155722506	32888493	Chen MH	2020-09-01	Mean corpuscular hemoglobin concentration	GON4L	rs12134456	7e-12
rs12134456	1	155722506	31578528	Tin A	2019-10-02	Urate levels	GON4L	rs12134456	6e-20
rs12134456	1	155722506	31578528	Tin A	2019-10-02	Urate levels	GON4L	rs12134456	8e-08
rs12134456	1	155722506	31578528	Tin A	2019-10-02	Urate levels	GON4L	rs12134456	7e-07
rs3856261	1	155876613	26198764	Goes FS	2015-07-21	Schizophrenia	RIT1	rs3856261	3e-06
rs3856261	1	155876613	30595370	Kichaev G	2018-12-27	Eczema	RIT1	rs3856261	7e-09
rs11582072	1	155878732	23128233	Jostins L	2012-11-01	Inflammatory bowel disease	RIT1	rs670523	6e-11
rs11582072	1	155878732	26192919	Liu JZ	2015-07-20	Crohn's disease	RIT1	rs670523	6e-09
rs11582072	1	155878732	31043758	Warrington NM	2019-05-01	Birth weight	RIT1	rs670523	8e-12
rs11582072	1	155907823	31217584	Wojcik GL	2019-06-19	White blood cell count	KHDC4 - RXFP4	rs11264422	8e-35
rs10908505	1	156406381	30595370	Kichaev G	2018-12-27	Body mass index	MIR9-1HG	rs11264483	4e-12
rs10908505	1	156468243	30595370	Kichaev G	2018-12-27	Height	MEF2D	rs10908505	5e-14
rs10908505	1	156468243	32888494	Vuckovic D	2020-09-01	Plateletcrit	MEF2D	rs10908505	2e-39
rs849830	1	157527250	34187551	McCartney DL	2021-06-29	DNA methylation-estimated granulocyte proportions	FCRL5 - FCRL4	rs2779157	7e-24
rs11582663	1	157559122	29875488	Sun BB	2018-06-06	Blood protein levels	FCRL4	rs11582663	3E-322
rs11582663	1	157561420	30072576	Emilsson V	2018-08-02	Blood protein levels	FCRL4	rs11591129	2e-283
rs11582663	1	157561420	30072576	Emilsson V	2018-08-02	Blood protein levels	FCRL4	rs11591129	7e-27
rs11264798	1	157668993	27723758	Bronson PG	2016-10-10	Selective IgA deficiency	FCRL3	rs2210913	9e-07
rs11264798	1	157670816	21829393	Plagnol V	2011-08-04	Insulinoma-associated antigen 2 autoantibody levels in type 1 diabetes	FCRL3 - VDAC1P9	rs7528684	8e-09
rs11264798	1	157670816	29875488	Sun BB	2018-06-06	Blood protein levels	FCRL3 - VDAC1P9	rs7528684	1e-112
rs6427401	1	157674997	24390342	Okada Y	2013-12-25	Rheumatoid arthritis	FCRL3 - VDAC1P9	rs2317230	2e-07
rs6427401	1	157674997	30423114	Laufer VA	2018-11-13	Rheumatoid arthritis	FCRL3 - VDAC1P9	rs2317230	1e-08
rs6427401	1	157674997	32514122	Ishigaki K	2020-06-08	Graves' disease	FCRL3 - VDAC1P9	rs2317230	2e-09
rs6427401	1	157674997	33272962	Yin X	2020-12-03	Systemic lupus erythematosus	FCRL3 - VDAC1P9	rs2317230	5e-10
rs6427401	1	157748564	30072576	Emilsson V	2018-08-02	Blood protein levels	FCRL2 - FCRL1	rs6427401	3e-30
rs6427401	1	157779182	29875488	Sun BB	2018-06-06	Blood protein levels	FCRL1	rs4971155	6e-26
rs6427401	1	157798000	30895295	Jonnalagadda M	2019-03-21	Iris heterochromicity	FCRL1 - CD5L	rs2765493	4e-06
rs7534518	1	157798923	30072576	Emilsson V	2018-08-02	Blood protein levels	FCRL1 - CD5L	rs2765496	2e-12
rs7534518	1	157798923	30072576	Emilsson V	2018-08-02	Blood protein levels	FCRL1 - CD5L	rs2765496	2e-82
rs7534518	1	157798923	30072576	Emilsson V	2018-08-02	Blood protein levels	FCRL1 - CD5L	rs2765496	3e-55
rs7534518	1	157798923	30072576	Emilsson V	2018-08-02	Blood protein levels	FCRL1 - CD5L	rs2765496	7e-16
rs6427419	1	158058109	23251661	Comuzzie AG	2012-12-04	Obesity-related traits	KIRREL1	rs6427419	8e-06
rs74802440	1	158518050	33462484	Sinnott-Armstrong N	2021-01-18	Glycated hemoglobin levels	OR6Y1	rs61820494	4e-13
rs34542525	1	158664483	33462484	Sinnott-Armstrong N	2021-01-18	Glycated hemoglobin levels	OR6K1P	rs34542525	2e-19
rs10489844	1	158728389	34187551	McCartney DL	2021-06-29	DNA methylation-estimated granulocyte proportions	OR6N1	rs10489844	2e-25
rs4657616	1	158971086	23263863	Li J	2012-12-20	Hematology traits	IFI16	rs4657616	5e-47
rs4657616	1	158971086	31217584	Wojcik GL	2019-06-19	White blood cell count	IFI16	rs4657616	2e-44
rs856046	1	158983593	34187551	McCartney DL	2021-06-29	DNA methylation-estimated granulocyte proportions	IFI16	rs856066	1e-17
rs856046	1	158987941	34187551	McCartney DL	2021-06-29	DNA methylation-estimated granulocyte proportions	IFI16	rs856046	5e-49
rs856046	1	159012646	25884002	Moore CB	2015-01-09	Neutrophil count in HIV-infection	IFI16	rs2570916	3e-06
rs856046	1	159062436	25096241	Keller MF	2014-08-05	White blood cell count	AIM2	rs2518564	7e-69
rs856046	1	159062436	25096241	Keller MF	2014-08-05	White blood cell count	AIM2	rs2518564	1e-149
rs856046	1	159062436	31217584	Wojcik GL	2019-06-19	White blood cell count	AIM2	rs2518564	1e-130
rs4656165	1	159167290	30038396	Lee JJ	2018-07-23	Educational attainment (years of education)	CADM3-AS1, CADM3	rs3026996	5e-17
rs4656165	1	159167290	30038396	Lee JJ	2018-07-23	Educational attainment (MTAG)	CADM3-AS1, CADM3	rs3026996	1e-19
rs4656165	1	159169463	32296059	Han Y	2020-04-15	Asthma	CADM3-AS1, CADM3	rs3027001	5e-09
rs4656165	1	159169463	31374203	Lam M	2019-08-01	Cognitive ability, years of educational attainment or schizophrenia (pleiotropy)	CADM3-AS1, CADM3	rs3027001	2e-08
rs2814778	1	159174683	21507922	Ramsuran V	2011-05-01	Neutrophil count	ACKR1, CADM3-AS1	rs2814778	1e-08
rs2814778	1	159174683	22037903	Crosslin DR	2011-10-30	White blood cell count	ACKR1, CADM3-AS1	rs2814778	7e-55
rs2814778	1	159174683	31869403	Kowalski MH	2019-12-23	White blood cell count	ACKR1, CADM3-AS1	rs2814778	1e-110
rs2814778	1	159174683	31675503	Gurdasani D	2019-10-01	White blood cell count	ACKR1, CADM3-AS1	rs2814778	7e-57
rs2814778	1	159174683	31675503	Gurdasani D	2019-10-01	Monocyte count	ACKR1, CADM3-AS1	rs2814778	3e-12
rs2814778	1	159174683	31675503	Gurdasani D	2019-10-01	Neutrophil count	ACKR1, CADM3-AS1	rs2814778	7e-81
rs2814778	1	159174683	25884002	Moore CB	2015-01-09	Neutrophil count in HIV-infection	ACKR1, CADM3-AS1	rs2814778	3e-17
rs2814778	1	159174683	28158719	Jain D	2017-02-01	White blood cell count	ACKR1, CADM3-AS1	rs2814778	6e-56
rs2814778	1	159174683	28158719	Jain D	2017-02-01	White blood cell count (monocyte)	ACKR1, CADM3-AS1	rs2814778	8e-18
rs2814778	1	159174683	28158719	Jain D	2017-02-01	White blood cell count (neutrophil)	ACKR1, CADM3-AS1	rs2814778	6e-65
rs2814778	1	159174683	31708768	Liu C	2019-10-25	Cerebrospinal fluid sTREM-2 levels	ACKR1, CADM3-AS1	rs2814778	1e-06
rs2814778	1	159174683	27863252	Astle WJ	2016-11-17	Granulocyte count	ACKR1, CADM3-AS1	rs2814778	4e-12
rs2814778	1	159174683	27863252	Astle WJ	2016-11-17	Sum neutrophil eosinophil counts	ACKR1, CADM3-AS1	rs2814778	2e-12
rs2814778	1	159174683	27863252	Astle WJ	2016-11-17	Myeloid white cell count	ACKR1, CADM3-AS1	rs2814778	3e-12
rs2814778	1	159174683	27863252	Astle WJ	2016-11-17	Neutrophil count	ACKR1, CADM3-AS1	rs2814778	9e-13
rs2814778	1	159174683	27863252	Astle WJ	2016-11-17	Sum basophil neutrophil counts	ACKR1, CADM3-AS1	rs2814778	2e-12
rs2814778	1	159174683	27863252	Astle WJ	2016-11-17	Lymphocyte percentage of white cells	ACKR1, CADM3-AS1	rs2814778	2e-10
rs2814778	1	159174683	27863252	Astle WJ	2016-11-17	Neutrophil percentage of white cells	ACKR1, CADM3-AS1	rs2814778	2e-11
rs2814778	1	159174683	32888493	Chen MH	2020-09-01	Monocyte count	ACKR1, CADM3-AS1	rs2814778	1e-76
rs2814778	1	159174683	32888493	Chen MH	2020-09-01	Monocyte count	ACKR1, CADM3-AS1	rs2814778	8e-65
rs2814778	1	159174683	32888493	Chen MH	2020-09-01	Neutrophil count	ACKR1, CADM3-AS1	rs2814778	6E-442
rs2814778	1	159174683	32888493	Chen MH	2020-09-01	Neutrophil count	ACKR1, CADM3-AS1	rs2814778	2e-42
rs2814778	1	159174683	32888493	Chen MH	2020-09-01	Neutrophil count	ACKR1, CADM3-AS1	rs2814778	3E-533
rs2814778	1	159174683	32888494	Vuckovic D	2020-09-01	Lymphocyte percentage of white cells	ACKR1, CADM3-AS1	rs2814778	6e-27
rs2814778	1	159174683	32888493	Chen MH	2020-09-01	White blood cell count	ACKR1, CADM3-AS1	rs2814778	2E-339
rs2814778	1	159174683	31217584	Wojcik GL	2019-06-19	White blood cell count	ACKR1, CADM3-AS1	rs2814778	1e-250
rs2814778	1	159174683	32888494	Vuckovic D	2020-09-01	Monocyte count	ACKR1, CADM3-AS1	rs2814778	2e-10
rs2814778	1	159174683	32888493	Chen MH	2020-09-01	White blood cell count	ACKR1, CADM3-AS1	rs2814778	9E-421
rs2814778	1	159174683	32888493	Chen MH	2020-09-01	White blood cell count	ACKR1, CADM3-AS1	rs2814778	1e-42
rs2814778	1	159174683	30647433	Legge SE	2019-01-15	Neutrophil level response to clozapine in treatment-resistant schizophrenia	ACKR1, CADM3-AS1	rs2814778	4e-21
rs2814778	1	159174683	32888494	Vuckovic D	2020-09-01	Neutrophil count	ACKR1, CADM3-AS1	rs2814778	1e-44
rs2814778	1	159174683	32888494	Vuckovic D	2020-09-01	Neutrophil percentage of white cells	ACKR1, CADM3-AS1	rs2814778	3e-26
rs2814778	1	159174683	32888494	Vuckovic D	2020-09-01	White blood cell count	ACKR1, CADM3-AS1	rs2814778	1e-34
rs2814778	1	159174683	29596498	Charles BA	2018-03-29	Low white blood cell count	ACKR1, CADM3-AS1	rs2814778	4e-53
rs2814778	1	159174683	34187551	McCartney DL	2021-06-29	DNA methylation-estimated granulocyte proportions	ACKR1, CADM3-AS1	rs2814778	2e-83
rs2814778	1	159174683	34187551	McCartney DL	2021-06-29	DNA methylation PhenoAge acceleration	ACKR1, CADM3-AS1	rs2814778	8e-12
rs12075	1	159175354	23017229	Voruganti VS	2012-09-24	Monocyte chemoattractant protein-1 levels	CADM3-AS1, ACKR1	rs12075	1e-21
rs12075	1	159175354	23251661	Comuzzie AG	2012-12-04	Obesity-related traits	CADM3-AS1, ACKR1	rs12075	1e-21
rs12075	1	159175354	22037903	Crosslin DR	2011-10-30	White blood cell count	CADM3-AS1, ACKR1	rs12075	5e-24
rs12075	1	159175354	22291609	Naitza S	2012-01-26	Inflammatory biomarkers	CADM3-AS1, ACKR1	rs12075	4e-51
rs12075	1	159175354	25201988	Rietveld CA	2014-09-08	Educational attainment	CADM3-AS1, ACKR1	rs12075	1e-06
rs12075	1	159175354	29875488	Sun BB	2018-06-06	Blood protein levels	CADM3-AS1, ACKR1	rs12075	9e-20
rs12075	1	159175354	29875488	Sun BB	2018-06-06	Blood protein levels	CADM3-AS1, ACKR1	rs12075	3e-30
rs12075	1	159175354	27989323	Ahola-Olli AV	2016-12-13	Growth-regulated protein alpha levels	CADM3-AS1, ACKR1	rs12075	1e-55
rs12075	1	159175354	27989323	Ahola-Olli AV	2016-12-13	Eotaxin levels	CADM3-AS1, ACKR1	rs12075	1e-26
rs12075	1	159175354	27989323	Ahola-Olli AV	2016-12-13	Interleukin-8 levels	CADM3-AS1, ACKR1	rs12075	4e-07
rs12075	1	159175354	27989323	Ahola-Olli AV	2016-12-13	Monocyte chemoattractant protein-1 levels	CADM3-AS1, ACKR1	rs12075	1e-44
rs12075	1	159175354	27863252	Astle WJ	2016-11-17	Myeloid white cell count	CADM3-AS1, ACKR1	rs12075	1e-09
rs12075	1	159175354	27863252	Astle WJ	2016-11-17	White blood cell count (basophil)	CADM3-AS1, ACKR1	rs12075	9e-23
rs12075	1	159175354	27863252	Astle WJ	2016-11-17	Monocyte count	CADM3-AS1, ACKR1	rs12075	2e-20
rs12075	1	159175354	27863252	Astle WJ	2016-11-17	Basophil percentage of white cells	CADM3-AS1, ACKR1	rs12075	7e-16
rs12075	1	159175354	27863252	Astle WJ	2016-11-17	Basophil percentage of granulocytes	CADM3-AS1, ACKR1	rs12075	2e-13
rs12075	1	159175354	32641083	Hillary RF	2020-07-08	Monocyte chemoattractant protein-4 levels	CADM3-AS1, ACKR1	rs12075	7e-42
rs12075	1	159175354	32888493	Chen MH	2020-09-01	Monocyte count	CADM3-AS1, ACKR1	rs12075	2e-46
rs12075	1	159175354	27532455	Sun W	2016-08-17	Blood protein levels	CADM3-AS1, ACKR1	rs12075	7e-07
rs12075	1	159175354	32888493	Chen MH	2020-09-01	Basophil count	CADM3-AS1, ACKR1	rs12075	1e-39
rs12075	1	159175354	32888494	Vuckovic D	2020-09-01	Basophil count	CADM3-AS1, ACKR1	rs12075	1e-42
rs12075	1	159175354	32888494	Vuckovic D	2020-09-01	Basophil percentage of white cells	CADM3-AS1, ACKR1	rs12075	2e-24
rs12075	1	159175354	32888493	Chen MH	2020-09-01	Basophil count	CADM3-AS1, ACKR1	rs12075	6e-41
rs12075	1	159175354	32888494	Vuckovic D	2020-09-01	Lymphocyte percentage of white cells	CADM3-AS1, ACKR1	rs12075	1e-16
rs12075	1	159175354	31217584	Wojcik GL	2019-06-19	White blood cell count	CADM3-AS1, ACKR1	rs12075	1e-28
rs12075	1	159175354	32888494	Vuckovic D	2020-09-01	Monocyte count	CADM3-AS1, ACKR1	rs12075	5e-43
rs12075	1	159175354	32888494	Vuckovic D	2020-09-01	Neutrophil count	CADM3-AS1, ACKR1	rs12075	4e-25
rs12075	1	159175354	32888494	Vuckovic D	2020-09-01	Monocyte percentage of white cells	CADM3-AS1, ACKR1	rs12075	1e-13
rs12075	1	159175354	33067605	Folkersen L	2020-10-16	C-X-C motif chemokine 6 levels	CADM3-AS1, ACKR1	rs12075	2e-06
rs12075	1	159175354	32888494	Vuckovic D	2020-09-01	White blood cell count	CADM3-AS1, ACKR1	rs12075	4e-24
rs12075	1	159175354	33067605	Folkersen L	2020-10-16	Monocyte chemoattractant protein-1 levels	CADM3-AS1, ACKR1	rs12075	2e-22
rs12075	1	159175354	33227023	Wang Y	2020-11-23	Monocyte chemoattractant protein-1 levels	CADM3-AS1, ACKR1	rs12075	1e-134
rs12075	1	159175354	31217265	Sliz E	2019-06-19	Monocyte chemoattractant protein-1 levels	CADM3-AS1, ACKR1	rs12075	2e-24
rs13962	1	159175527	22075330	Granada M	2011-11-08	IgE levels	CADM3-AS1, ACKR1	rs13962	2e-11
rs13962	1	159175527	29875488	Sun BB	2018-06-06	Blood protein levels	CADM3-AS1, ACKR1	rs13962	6e-13
rs3845622	1	159176490	33462484	Sinnott-Armstrong N	2021-01-18	C-reactive protein levels	CADM3-AS1	rs12042349	2e-31
rs11265155	1	159218266	22291609	Naitza S	2012-01-26	Inflammatory biomarkers	CADM3-AS1 - MPTX1	rs3845624	2e-11
rs11265155	1	159218266	31217584	Wojcik GL	2019-06-19	C-reactive protein levels	CADM3-AS1 - MPTX1	rs3845624	4e-07
rs863016	1	159223787	34187551	McCartney DL	2021-06-29	DNA methylation-estimated granulocyte proportions	CADM3-AS1 - MPTX1	rs2262422	8e-24
rs78478121	1	159237950	34187551	McCartney DL	2021-06-29	DNA methylation-estimated granulocyte proportions	CADM3-AS1 - MPTX1	rs56256237	5e-14
rs77383163	1	159282664	33462484	Sinnott-Armstrong N	2021-01-18	C-reactive protein levels	FCER1A - OR10J3	rs77383163	5e-18
rs4656236	1	159326880	22075330	Granada M	2011-11-08	IgE levels	OR10J7P - OR10J8P	rs4656784	2e-16
rs9427014	1	159342439	20237162	Bozaoglu K	2010-03-17	Chemerin levels	OR10J8P - OR10J9P	rs6687840	7e-06
rs9427014	1	159357684	20237162	Bozaoglu K	2010-03-17	Chemerin levels	OR10J8P - OR10J9P	rs4446959	8e-06
rs4656236	1	159410975	27989323	Ahola-Olli AV	2016-12-13	Growth-regulated protein alpha levels	OR10J1	rs4656236	3e-21
rs4656236	1	159410975	27989323	Ahola-Olli AV	2016-12-13	Monocyte chemoattractant protein-1 levels	OR10J1	rs4656236	1e-16
rs1446968	1	159535940	33462484	Sinnott-Armstrong N	2021-01-18	Serum phosphate levels	OR10J5 - OR10AE1P	rs1446968	4e-15
rs17457976	1	159580873	33462484	Sinnott-Armstrong N	2021-01-18	C-reactive protein levels	OR10J6P - CRPP1	rs17457976	2e-69
rs61380083	1	159608855	34187551	McCartney DL	2021-06-29	DNA methylation-estimated granulocyte proportions	OR10J6P - CRPP1	rs72633672	2e-10
rs12760041	1	159670145	23696881	Wood AR	2013-05-16	Blood protein levels	NA - CRPP1	rs12741825	1e-08
rs12760041	1	159670336	27286809	Ligthart S	2016-06-10	C-reactive protein levels or triglyceride levels (pleiotropy)	NA - CRPP1	rs12755606	4e-120
rs12760041	1	159722056	30388399	Ligthart S	2018-11-01	C-reactive protein levels	CRP - DUSP23	rs4131568	6e-107
rs12760041	1	159722056	33462484	Sinnott-Armstrong N	2021-01-18	C-reactive protein levels	CRP - DUSP23	rs4131568	2e-284
1:159891160_TAAC_T	1	159892088	27863252	Astle WJ	2016-11-17	Mean platelet volume	TAGLN2	rs2789422	6e-17
1:159891160_TAAC_T	1	159892088	32888493	Chen MH	2020-09-01	Mean platelet volume	TAGLN2	rs2789422	2e-54
1:159891160_TAAC_T	1	159892088	32888493	Chen MH	2020-09-01	Mean platelet volume	TAGLN2	rs2789422	2e-52
1:159891160_TAAC_T	1	159892088	32888494	Vuckovic D	2020-09-01	Mean platelet volume	TAGLN2	rs2789422	6e-42
rs1934073	1	159936733	32939015	Zhu Z	2020-09-16	Ebbinghaus illusion (overestimation)	LINC01133	rs1934073	4e-42
rs1934073	1	159936733	34187551	McCartney DL	2021-06-29	DNA methylation-estimated granulocyte proportions	LINC01133	rs1934073	4e-28
rs4656342	1	161945419	31217584	Wojcik GL	2019-06-19	White blood cell count	ATF6	rs1962508	6e-36
rs10918701	1	162090536	31689377	Wootton RE	2019-11-06	Lifetime smoking index	NOS1AP	rs10918701	2e-08
rs4424487	1	162198429	32527199	van Duijvenboden S	2020-06-11	QT dynamics during recovery from exercise	NOS1AP	rs12737539	5e-09
rs115653138	2	136769426	32888493	Chen MH	2020-09-01	White blood cell count	DARS1-AS1	rs115653138	3e-11
rs144109344	2	136787730	32888493	Chen MH	2020-09-01	Neutrophil count	DARS1-AS1 - CXCR4	rs144109344	3e-14

## Sheet: ST8
Replication analysis of Chen independent loci.
Summary	P-value no PC covariates	P-value with PC1:10 as covariates
N SNPs	13139	13139
Min	2.46809e-158	6.53486e-130
1st Quartile	2.20364e-07	3.61464e-05
Median	0.000124486	0.00225415
Mean	0.0135204	0.0434605
3rd Quartile	0.00370804	0.027478
Max	0.936191	0.997954
Percentage P < 0.05	0.929675	0.817109

## Sheet: ST9
Estimated heritability of neutrophil count.
Source	Variance.WOD	SE.WOD	Variance.WD	SE.WD
V(G)	0.10103	0.01794	0.049908	0.016691
V(e)	0.031617	0.017499	0.072801	0.016521
Vp	0.132647	0.002579	0.122709	0.002373
V(G)/Vp	0.761647	0.132462	0.406716	0.135124
P-value	2.2852e-09		0.0013618
N	5509		5509
V(G) = genetic variance
V(e) = environmental variance
Vp =
V(G)/Vp = proportion of genetic variance from total variance

## Sheet: ST10
MR analysis between neutrophil count and P. falciparum severe malaria.
Exposure	Outcome	Method	No. SNPs	BETA	SE	P-value	OR	OR.lci95	OR.uci95
Cerebral malaria	Neutrophil count	Inverse variance weighted	2	0.759981	0.573095	0.184807	2.13823	0.695388	6.57481
Other severe malaria	Neutrophil count	Inverse variance weighted	3	0.733379	0.6426	0.253759	2.0821	0.590895	7.33659
Other severe malaria	Neutrophil count	MR Egger	3	2.0257	1.39433	0.383781	7.58143	0.493034	116.58
Other severe malaria	Neutrophil count	Weighted median	3	0.876704	0.691846	0.205085	2.40297	0.619208	9.32521
Other severe malaria	Neutrophil count	Weighted mode	3	0.879393	0.69257	0.331919	2.40944	0.619994	9.36361
Overall severe malaria	Neutrophil count	Inverse variance weighted	7	0.70731	0.539396	0.189756	2.02853	0.704755	5.8388
Overall severe malaria	Neutrophil count	MR Egger	7	1.27561	0.799169	0.171339	3.58088	0.747693	17.1497
Overall severe malaria	Neutrophil count	Weighted median	7	0.786065	0.613677	0.200225	2.19474	0.659191	7.30729
Overall severe malaria	Neutrophil count	Weighted mode	7	0.801673	0.569576	0.208919	2.22927	0.730012	6.80761
Severe malaria anaemia	Neutrophil count	No valid SNPs	NA	NA	NA	NA	NA	NA	NA
Neutrophil count	Cerebral malaria	Inverse variance weighted	3	-0.000810628	0.0321097	0.979859	0.99919	0.938244	1.06409
Neutrophil count	Cerebral malaria	MR Egger	3	0.327866	0.534886	0.649925	1.388	0.486504	3.95999
Neutrophil count	Cerebral malaria	Weighted median	3	0.0014973	0.811891	0.998529	1.0015	0.203965	4.91751
Neutrophil count	Cerebral malaria	Weighted mode	3	0.0023045	0.0337338	0.951751	1.00231	0.93818	1.07082
Neutrophil count	Other severe malaria	Inverse variance weighted	3	0.0313918	0.0277165	0.257381	1.03189	0.977328	1.0895
Neutrophil count	Other severe malaria	MR Egger	3	0.486367	0.489935	0.502327	1.6264	0.622566	4.24881
Neutrophil count	Other severe malaria	Weighted median	3	0.0256226	1.2741	0.983955	1.02595	0.084449	12.4641
Neutrophil count	Other severe malaria	Weighted mode	3	0.0395589	0.0473269	0.491183	1.04035	0.948189	1.14147
Neutrophil count	Overall severe malaria	Inverse variance weighted	3	0.0255489	0.0219553	0.244555	1.02588	0.982668	1.07099
Neutrophil count	Overall severe malaria	MR Egger	3	0.212202	0.372842	0.670598	1.2364	0.595372	2.5676
Neutrophil count	Overall severe malaria	Weighted median	3	0.0252424	0.650788	0.96906	1.02556	0.286418	3.67219
Neutrophil count	Overall severe malaria	Weighted mode	3	0.026016	0.0330575	0.513735	1.02636	0.961966	1.09506
Neutrophil count	Severe malaria anaemia	Inverse variance weighted	3	0.0783972	0.0447969	0.0801085	1.08155	0.990639	1.18081
Neutrophil count	Severe malaria anaemia	MR Egger	3	-0.308622	0.858614	0.780327	0.734458	0.13649	3.95215
Neutrophil count	Severe malaria anaemia	Weighted median	3	0.0785881	1.35231	0.953658	1.08176	0.0763873	15.3193
Neutrophil count	Severe malaria anaemia	Weighted mode	3	0.0764497	0.081728	0.448322	1.07945	0.919673	1.26698

[truncated: 2 more sheets: ST11, ST12]
